# Supplementary material for: The two chytrid pathogens of amphibians in Eurasia—climatic niches and future expansion
Source: BMC Ecol Evol. 2023 Jun 27;23:26. doi: 10.1186/s12862-023-02132-y (PMC10294359; doi:10.1186/s12862-023-02132-y)
Supplement: Supplementary file 1 — Additional file 1. [file 12862_2023_2132_MOESM1_ESM.xlsx]

## Sheet: TableS1
Table S1. Variable ID and maximum, minimum and average values across model training areas for Bd and Bsal of variables used in our analysis
			Bd			Bsal
Variable		Max	Min	Average	Max	Min	Average
Bio2	Mean diurnal range (℃)	14.1	4.16	8.65	10.94	4.15	7.2
Bio8	Mean temperature of wettest quarter(℃)	27.35	-4.32	15.19	28.76	1.06	12.7
Bio9	Mean temperature of driest quarter (℃)	27.66	-14.36	7.83	21.99	-5.18	9.26
Bio14	Precipitation of driest month (mm)	219	0	39.87	135	5	53.39
Bio15	Precipitation seasonality	165	8.12	44.84	93.59	7.73	29.52
Bio18	Precipitation of warmest quarter (mm)	1023	18	342.28	1394	165	415.65
Elevation	Elevation (m)	2821	-3	454.38	2556	4	386.84
Variables are represented only for the pathogens in which they were utilized for model creation.

## Sheet: Table S2
Table S2. Range size change of Bd and Bsal in Eurasia from future three periods to present.
		SSP245			SSP585
Pathogen	2041-2060	2061-2080	2081-2100	2041-2060	2061-2080	2081-2100
Bd	0.023	0.0272	0.0261	0.0237	0.0322	0.0411
Bsal	-0.0053	-0.0081	-0.0099	-0.0073	-0.0139	-0.0167

## Sheet: TableS3
Table S3. Used occurrence records of Bd and Bsal in our study. Bd occurrence coordinates were obtained from Bd-Maps Legacy Project (https://amphibiandisease.org/projects/, accessed Jun 15 2021). Bsal data was attained from] [17, 24, 27, 32, 39, 56, 57].
Pathogen	Longtitude	Latitude
Batrachochytrium dendrobatidis	73.3958	18.5208
Batrachochytrium dendrobatidis	73.5208	19.0625
Batrachochytrium dendrobatidis	73.6042	19.1042
Batrachochytrium dendrobatidis	73.7708	19.3958
Batrachochytrium dendrobatidis	73.8125	19.3958
Batrachochytrium dendrobatidis	74.2292	15.4375
Batrachochytrium dendrobatidis	74.2708	15.7708
Batrachochytrium dendrobatidis	74.6875	42.7292
Batrachochytrium dendrobatidis	74.7708	42.8125
Batrachochytrium dendrobatidis	74.9792	15.4375
Batrachochytrium dendrobatidis	75.7292	12.4792
Batrachochytrium dendrobatidis	77.3125	8.6875
Batrachochytrium dendrobatidis	77.4375	9.77083
Batrachochytrium dendrobatidis	77.5208	9.52083
Batrachochytrium dendrobatidis	79.4792	29.3958
Batrachochytrium dendrobatidis	80.8125	6.89583
Batrachochytrium dendrobatidis	82.8542	18.3125
Batrachochytrium dendrobatidis	87.7708	47.3542
Batrachochytrium dendrobatidis	92.6458	11.8542
Batrachochytrium dendrobatidis	92.8542	12.7292
Batrachochytrium dendrobatidis	100.312	5.3125
Batrachochytrium dendrobatidis	100.521	7.02083
Batrachochytrium dendrobatidis	100.771	27.6875
Batrachochytrium dendrobatidis	100.812	5.4375
Batrachochytrium dendrobatidis	100.854	27.7292
Batrachochytrium dendrobatidis	101.729	26.5625
Batrachochytrium dendrobatidis	101.729	3.72917
Batrachochytrium dendrobatidis	102.812	24.8958
Batrachochytrium dendrobatidis	102.812	24.9792
Batrachochytrium dendrobatidis	102.854	24.9792
Batrachochytrium dendrobatidis	102.938	24.1875
Batrachochytrium dendrobatidis	103.104	12.3125
Batrachochytrium dendrobatidis	103.354	-4.22917
Batrachochytrium dendrobatidis	103.771	25.5208
Batrachochytrium dendrobatidis	103.812	1.35417
Batrachochytrium dendrobatidis	103.812	1.39583
Batrachochytrium dendrobatidis	104.021	13.6875
Batrachochytrium dendrobatidis	104.354	23.6042
Batrachochytrium dendrobatidis	106.021	12.4792
Batrachochytrium dendrobatidis	106.646	-6.72917
Batrachochytrium dendrobatidis	106.979	-6.72917
Batrachochytrium dendrobatidis	106.979	-6.77083
Batrachochytrium dendrobatidis	107.021	-6.72917
Batrachochytrium dendrobatidis	107.396	26.3542
Batrachochytrium dendrobatidis	108.729	12.1875
Batrachochytrium dendrobatidis	108.979	34.2708
Batrachochytrium dendrobatidis	116.396	39.9375
Batrachochytrium dendrobatidis	116.438	39.9792
Batrachochytrium dendrobatidis	116.562	6.02083
Batrachochytrium dendrobatidis	116.604	40.0208
Batrachochytrium dendrobatidis	119.271	-2.9375
Batrachochytrium dendrobatidis	119.938	-5.4375
Batrachochytrium dendrobatidis	120.562	-2.10417
Batrachochytrium dendrobatidis	121.396	15.7292
Batrachochytrium dendrobatidis	122.021	29.7708
Batrachochytrium dendrobatidis	122.146	29.7292
Batrachochytrium dendrobatidis	122.188	29.6875
Batrachochytrium dendrobatidis	122.188	30.3125
Batrachochytrium dendrobatidis	122.229	30.3125
Batrachochytrium dendrobatidis	122.271	29.8125
Batrachochytrium dendrobatidis	122.312	29.8125
Batrachochytrium dendrobatidis	122.396	29.9792
Batrachochytrium dendrobatidis	123.229	9.27083
Batrachochytrium dendrobatidis	123.688	13.3125
Batrachochytrium dendrobatidis	126.271	33.3958
Batrachochytrium dendrobatidis	126.354	33.3958
Batrachochytrium dendrobatidis	126.438	33.2292
Batrachochytrium dendrobatidis	126.521	37.5208
Batrachochytrium dendrobatidis	126.562	33.4375
Batrachochytrium dendrobatidis	126.646	33.3958
Batrachochytrium dendrobatidis	126.646	37.5208
Batrachochytrium dendrobatidis	126.646	45.7292
Batrachochytrium dendrobatidis	126.688	35.0208
Batrachochytrium dendrobatidis	126.688	37.4792
Batrachochytrium dendrobatidis	126.729	34.3125
Batrachochytrium dendrobatidis	126.729	34.7292
Batrachochytrium dendrobatidis	126.729	37.4375
Batrachochytrium dendrobatidis	126.729	37.5625
Batrachochytrium dendrobatidis	126.729	37.7708
Batrachochytrium dendrobatidis	126.729	37.8125
Batrachochytrium dendrobatidis	126.771	34.6042
Batrachochytrium dendrobatidis	126.771	35.3125
Batrachochytrium dendrobatidis	126.771	37.7708
Batrachochytrium dendrobatidis	126.771	37.8958
Batrachochytrium dendrobatidis	126.812	37.3958
Batrachochytrium dendrobatidis	126.812	37.8125
Batrachochytrium dendrobatidis	126.854	36.8125
Batrachochytrium dendrobatidis	126.854	37.0208
Batrachochytrium dendrobatidis	126.896	36.9375
Batrachochytrium dendrobatidis	126.938	36.8125
Batrachochytrium dendrobatidis	126.938	36.8958
Batrachochytrium dendrobatidis	126.938	37.3958
Batrachochytrium dendrobatidis	126.979	36.8125
Batrachochytrium dendrobatidis	126.979	36.8958
Batrachochytrium dendrobatidis	126.979	36.9375
Batrachochytrium dendrobatidis	126.979	37.3542
Batrachochytrium dendrobatidis	127.021	35.3125
Batrachochytrium dendrobatidis	127.021	36.9792
Batrachochytrium dendrobatidis	127.062	34.7708
Batrachochytrium dendrobatidis	127.062	36.7708
Batrachochytrium dendrobatidis	127.104	35.8125
Batrachochytrium dendrobatidis	127.104	36.9792
Batrachochytrium dendrobatidis	127.146	35.7708
Batrachochytrium dendrobatidis	127.146	36.7292
Batrachochytrium dendrobatidis	127.146	36.9792
Batrachochytrium dendrobatidis	127.146	37.1042
Batrachochytrium dendrobatidis	127.229	37.6458
Batrachochytrium dendrobatidis	127.312	35.1458
Batrachochytrium dendrobatidis	127.396	35.4375
Batrachochytrium dendrobatidis	127.438	35.3958
Batrachochytrium dendrobatidis	127.521	36.2292
Batrachochytrium dendrobatidis	127.562	36.3125
Batrachochytrium dendrobatidis	127.562	37.9375
Batrachochytrium dendrobatidis	127.604	36.4792
Batrachochytrium dendrobatidis	127.604	37.9792
Batrachochytrium dendrobatidis	127.688	34.9375
Batrachochytrium dendrobatidis	127.729	35.4792
Batrachochytrium dendrobatidis	127.771	38.1042
Batrachochytrium dendrobatidis	127.812	26.1875
Batrachochytrium dendrobatidis	127.812	36.9792
Batrachochytrium dendrobatidis	127.854	35.3958
Batrachochytrium dendrobatidis	127.854	37.8958
Batrachochytrium dendrobatidis	127.896	36.1875
Batrachochytrium dendrobatidis	127.938	36.1875
Batrachochytrium dendrobatidis	127.979	36.1458
Batrachochytrium dendrobatidis	128.021	36.1875
Batrachochytrium dendrobatidis	128.021	38.2292
Batrachochytrium dendrobatidis	128.062	36.0625
Batrachochytrium dendrobatidis	128.062	36.1458
Batrachochytrium dendrobatidis	128.062	37.3958
Batrachochytrium dendrobatidis	128.062	38.1875
Batrachochytrium dendrobatidis	128.104	26.5625
Batrachochytrium dendrobatidis	128.104	35.5625
Batrachochytrium dendrobatidis	128.104	36.0208
Batrachochytrium dendrobatidis	128.104	36.1042
Batrachochytrium dendrobatidis	128.188	26.7708
Batrachochytrium dendrobatidis	128.229	35.3125
Batrachochytrium dendrobatidis	128.562	38.1458
Batrachochytrium dendrobatidis	128.896	37.7708
Batrachochytrium dendrobatidis	129.062	35.0625
Batrachochytrium dendrobatidis	129.062	35.1875
Batrachochytrium dendrobatidis	129.062	37.3125
Batrachochytrium dendrobatidis	129.229	35.3125
Batrachochytrium dendrobatidis	129.271	36.1458
Batrachochytrium dendrobatidis	130.188	33.2708
Batrachochytrium dendrobatidis	130.271	33.2708
Batrachochytrium dendrobatidis	130.812	32.2292
Batrachochytrium dendrobatidis	134.104	33.8125
Batrachochytrium dendrobatidis	134.146	33.7708
Batrachochytrium dendrobatidis	134.688	35.4792
Batrachochytrium dendrobatidis	135.271	34.9792
Batrachochytrium dendrobatidis	135.396	33.7292
Batrachochytrium dendrobatidis	137.104	35.2708
Batrachochytrium dendrobatidis	138.188	36.6042
Batrachochytrium dendrobatidis	138.604	37.1042
Batrachochytrium dendrobatidis	139.312	35.5625
Batrachochytrium dendrobatidis	139.312	35.6042
Batrachochytrium dendrobatidis	140.062	36.2292
Batrachochytrium dendrobatidis	140.188	38.0625
Batrachochytrium dendrobatidis	140.312	37.3958
Batrachochytrium dendrobatidis	140.354	38.6875
Batrachochytrium dendrobatidis	140.396	35.8958
Batrachochytrium dendrobatidis	141.104	38.7292
Batrachochytrium dendrobatidis	-7.89583	39.4792
Batrachochytrium dendrobatidis	-7.6875	40.3125
Batrachochytrium dendrobatidis	-7.6875	40.3542
Batrachochytrium dendrobatidis	-7.64583	40.3125
Batrachochytrium dendrobatidis	-7.60417	40.3125
Batrachochytrium dendrobatidis	-7.60417	40.3542
Batrachochytrium dendrobatidis	-7.52083	40.3958
Batrachochytrium dendrobatidis	-7.52083	40.4792
Batrachochytrium dendrobatidis	-6.60417	39.2708
Batrachochytrium dendrobatidis	-6.52083	36.9792
Batrachochytrium dendrobatidis	-6.47917	36.9792
Batrachochytrium dendrobatidis	-6.4375	36.9792
Batrachochytrium dendrobatidis	-6.39583	39.1875
Batrachochytrium dendrobatidis	-6.3125	38.9792
Batrachochytrium dendrobatidis	-6.10417	43.0625
Batrachochytrium dendrobatidis	-5.9375	43.1875
Batrachochytrium dendrobatidis	-5.89583	43.1875
Batrachochytrium dendrobatidis	-5.64583	36.5208
Batrachochytrium dendrobatidis	-5.4375	41.3958
Batrachochytrium dendrobatidis	-5.4375	41.4792
Batrachochytrium dendrobatidis	-5.39583	41.3958
Batrachochytrium dendrobatidis	-5.35417	41.4792
Batrachochytrium dendrobatidis	-4.9375	43.2708
Batrachochytrium dendrobatidis	-4.8125	43.1458
Batrachochytrium dendrobatidis	-4.77083	43.1458
Batrachochytrium dendrobatidis	-4.77083	43.2708
Batrachochytrium dendrobatidis	-4.35417	37.5208
Batrachochytrium dendrobatidis	-4.27083	43.2708
Batrachochytrium dendrobatidis	-4.0625	36.8958
Batrachochytrium dendrobatidis	-3.97917	40.8125
Batrachochytrium dendrobatidis	-3.9375	40.8125
Batrachochytrium dendrobatidis	-3.9375	40.8542
Batrachochytrium dendrobatidis	-3.6875	41.0208
Batrachochytrium dendrobatidis	-3.4375	54.3958
Batrachochytrium dendrobatidis	-3.35417	54.8958
Batrachochytrium dendrobatidis	-3.1875	54.1875
Batrachochytrium dendrobatidis	-2.89583	37.9792
Batrachochytrium dendrobatidis	-2.89583	53.2292
Batrachochytrium dendrobatidis	-0.979167	42.8958
Batrachochytrium dendrobatidis	-0.979167	42.9375
Batrachochytrium dendrobatidis	-0.729167	42.8958
Batrachochytrium dendrobatidis	-0.6875	42.8958
Batrachochytrium dendrobatidis	-0.6875	42.9375
Batrachochytrium dendrobatidis	-0.6875	53.6042
Batrachochytrium dendrobatidis	-0.645833	42.8542
Batrachochytrium dendrobatidis	-0.604167	42.8125
Batrachochytrium dendrobatidis	-0.604167	42.8542
Batrachochytrium dendrobatidis	-0.479167	43.0625
Batrachochytrium dendrobatidis	-0.395833	42.8125
Batrachochytrium dendrobatidis	-0.354167	44.9375
Batrachochytrium dendrobatidis	-0.3125	40.3125
Batrachochytrium dendrobatidis	-0.145833	51.5208
Batrachochytrium dendrobatidis	0.104167	51.1458
Batrachochytrium dendrobatidis	0.145833	42.8542
Batrachochytrium dendrobatidis	0.6875	45.6458
Batrachochytrium dendrobatidis	0.8125	45.5625
Batrachochytrium dendrobatidis	2.8125	39.8542
Batrachochytrium dendrobatidis	2.85417	39.8542
Batrachochytrium dendrobatidis	3.02083	39.8958
Batrachochytrium dendrobatidis	3.97917	50.6875
Batrachochytrium dendrobatidis	3.97917	50.7292
Batrachochytrium dendrobatidis	3.97917	50.8125
Batrachochytrium dendrobatidis	4.3125	50.7292
Batrachochytrium dendrobatidis	4.64583	50.7292
Batrachochytrium dendrobatidis	4.64583	52.3958
Batrachochytrium dendrobatidis	4.77083	51.4792
Batrachochytrium dendrobatidis	4.89583	50.4792
Batrachochytrium dendrobatidis	4.89583	51.4375
Batrachochytrium dendrobatidis	4.89583	52.3542
Batrachochytrium dendrobatidis	4.97917	51.1042
Batrachochytrium dendrobatidis	4.97917	51.6875
Batrachochytrium dendrobatidis	5.14583	51.1458
Batrachochytrium dendrobatidis	5.39583	50.8958
Batrachochytrium dendrobatidis	5.47917	52.5208
Batrachochytrium dendrobatidis	5.52083	51.3125
Batrachochytrium dendrobatidis	5.64583	52.0625
Batrachochytrium dendrobatidis	5.6875	50.8542
Batrachochytrium dendrobatidis	5.77083	50.8125
Batrachochytrium dendrobatidis	5.77083	50.8542
Batrachochytrium dendrobatidis	5.77083	50.8958
Batrachochytrium dendrobatidis	5.8125	50.8542
Batrachochytrium dendrobatidis	5.8125	51.7708
Batrachochytrium dendrobatidis	5.85417	50.8542
Batrachochytrium dendrobatidis	5.85417	51.1042
Batrachochytrium dendrobatidis	5.89583	50.8125
Batrachochytrium dendrobatidis	5.9375	50.8125
Batrachochytrium dendrobatidis	5.97917	50.8542
Batrachochytrium dendrobatidis	6.02083	51.9375
Batrachochytrium dendrobatidis	6.0625	49.8125
Batrachochytrium dendrobatidis	6.0625	51.3125
Batrachochytrium dendrobatidis	6.10417	51.6042
Batrachochytrium dendrobatidis	6.1875	49.7708
Batrachochytrium dendrobatidis	6.1875	52.8958
Batrachochytrium dendrobatidis	6.22917	50.7708
Batrachochytrium dendrobatidis	6.27083	50.7292
Batrachochytrium dendrobatidis	6.3125	50.7292
Batrachochytrium dendrobatidis	6.39583	50.6042
Batrachochytrium dendrobatidis	6.39583	53.0625
Batrachochytrium dendrobatidis	6.52083	50.7292
Batrachochytrium dendrobatidis	6.52083	50.8958
Batrachochytrium dendrobatidis	6.5625	50.3542
Batrachochytrium dendrobatidis	6.9375	52.2708
Batrachochytrium dendrobatidis	7.0625	50.6458
Batrachochytrium dendrobatidis	7.0625	50.7708
Batrachochytrium dendrobatidis	7.0625	51.4375
Batrachochytrium dendrobatidis	7.14583	51.2292
Batrachochytrium dendrobatidis	7.14583	51.3958
Batrachochytrium dendrobatidis	7.1875	50.7292
Batrachochytrium dendrobatidis	7.1875	50.9792
Batrachochytrium dendrobatidis	7.1875	51.2292
Batrachochytrium dendrobatidis	7.1875	51.3542
Batrachochytrium dendrobatidis	7.1875	51.4375
Batrachochytrium dendrobatidis	7.27083	51.4375
Batrachochytrium dendrobatidis	7.35417	51.3958
Batrachochytrium dendrobatidis	7.72917	47.1042
Batrachochytrium dendrobatidis	7.77083	47.4792
Batrachochytrium dendrobatidis	7.77083	51.3958
Batrachochytrium dendrobatidis	7.8125	44.9375
Batrachochytrium dendrobatidis	7.8125	47.4375
Batrachochytrium dendrobatidis	7.85417	44.8542
Batrachochytrium dendrobatidis	7.85417	44.8958
Batrachochytrium dendrobatidis	7.85417	48.2708
Batrachochytrium dendrobatidis	7.89583	47.1875
Batrachochytrium dendrobatidis	7.89583	47.9792
Batrachochytrium dendrobatidis	7.9375	44.8958
Batrachochytrium dendrobatidis	8.02083	47.2292
Batrachochytrium dendrobatidis	8.10417	47.2708
Batrachochytrium dendrobatidis	8.22917	47.0208
Batrachochytrium dendrobatidis	8.27083	47.0208
Batrachochytrium dendrobatidis	8.3125	47.0208
Batrachochytrium dendrobatidis	8.3125	50.1042
Batrachochytrium dendrobatidis	8.35417	47.1458
Batrachochytrium dendrobatidis	8.47917	47.3125
Batrachochytrium dendrobatidis	8.47917	49.3542
Batrachochytrium dendrobatidis	8.60417	44.5208
Batrachochytrium dendrobatidis	8.60417	47.6042
Batrachochytrium dendrobatidis	8.6875	47.6042
Batrachochytrium dendrobatidis	8.6875	48.8125
Batrachochytrium dendrobatidis	8.72917	47.4375
Batrachochytrium dendrobatidis	8.77083	47.5625
Batrachochytrium dendrobatidis	8.8125	47.3125
Batrachochytrium dendrobatidis	8.8125	49.9375
Batrachochytrium dendrobatidis	8.85417	49.9792
Batrachochytrium dendrobatidis	8.97917	47.5625
Batrachochytrium dendrobatidis	9.14583	40.8542
Batrachochytrium dendrobatidis	9.27083	40.9792
Batrachochytrium dendrobatidis	9.35417	40.7292
Batrachochytrium dendrobatidis	9.39583	51.0208
Batrachochytrium dendrobatidis	9.4375	39.2708
Batrachochytrium dendrobatidis	9.4375	39.3542
Batrachochytrium dendrobatidis	9.52083	47.3958
Batrachochytrium dendrobatidis	9.52083	51.1042
Batrachochytrium dendrobatidis	9.64583	50.3958
Batrachochytrium dendrobatidis	9.6875	48.1042
Batrachochytrium dendrobatidis	9.77083	50.6458
Batrachochytrium dendrobatidis	9.77083	50.9792
Batrachochytrium dendrobatidis	9.8125	50.9375
Batrachochytrium dendrobatidis	10.0208	51.0625
Batrachochytrium dendrobatidis	10.0625	50.9375
Batrachochytrium dendrobatidis	10.2292	44.1458
Batrachochytrium dendrobatidis	10.2708	50.3958
Batrachochytrium dendrobatidis	10.3125	51.5625
Batrachochytrium dendrobatidis	10.3958	50.5208
Batrachochytrium dendrobatidis	10.4792	51.1458
Batrachochytrium dendrobatidis	10.5208	55.0625
Batrachochytrium dendrobatidis	10.9375	53.6458
Batrachochytrium dendrobatidis	11.0208	50.7292
Batrachochytrium dendrobatidis	11.1875	49.2292
Batrachochytrium dendrobatidis	11.2708	44.2292
Batrachochytrium dendrobatidis	11.3125	47.2708
Batrachochytrium dendrobatidis	11.3542	44.4375
Batrachochytrium dendrobatidis	11.3542	44.4792
Batrachochytrium dendrobatidis	11.3958	44.4375
Batrachochytrium dendrobatidis	11.7292	47.3542
Batrachochytrium dendrobatidis	11.8125	43.8125
Batrachochytrium dendrobatidis	11.8958	54.0625
Batrachochytrium dendrobatidis	11.9375	43.8542
Batrachochytrium dendrobatidis	12.0208	54.1875
Batrachochytrium dendrobatidis	12.1042	43.1458
Batrachochytrium dendrobatidis	12.2292	47.6458
Batrachochytrium dendrobatidis	12.6875	50.2292
Batrachochytrium dendrobatidis	12.8542	55.8542
Batrachochytrium dendrobatidis	12.9375	55.4792
Batrachochytrium dendrobatidis	12.9375	55.8125
Batrachochytrium dendrobatidis	12.9792	42.2292
Batrachochytrium dendrobatidis	13.0208	55.6458
Batrachochytrium dendrobatidis	13.1042	52.8542
Batrachochytrium dendrobatidis	13.1875	50.1458
Batrachochytrium dendrobatidis	13.2708	49.6458
Batrachochytrium dendrobatidis	13.3125	42.6875
Batrachochytrium dendrobatidis	13.3542	56.1042
Batrachochytrium dendrobatidis	13.4792	47.3958
Batrachochytrium dendrobatidis	13.5208	52.5625
Batrachochytrium dendrobatidis	13.6042	50.5625
Batrachochytrium dendrobatidis	13.6875	52.3958
Batrachochytrium dendrobatidis	13.7292	55.5625
Batrachochytrium dendrobatidis	13.7708	53.5625
Batrachochytrium dendrobatidis	13.8125	55.5625
Batrachochytrium dendrobatidis	14.0208	42.1458
Batrachochytrium dendrobatidis	14.3125	41.7292
Batrachochytrium dendrobatidis	14.3542	55.5625
Batrachochytrium dendrobatidis	14.3958	49.1875
Batrachochytrium dendrobatidis	14.5208	52.4375
Batrachochytrium dendrobatidis	14.6042	50.0625
Batrachochytrium dendrobatidis	14.6042	51.6042
Batrachochytrium dendrobatidis	15.0208	55.0208
Batrachochytrium dendrobatidis	15.1875	41.0208
Batrachochytrium dendrobatidis	15.3125	40.4375
Batrachochytrium dendrobatidis	15.4375	50.3958
Batrachochytrium dendrobatidis	15.6042	50.3542
Batrachochytrium dendrobatidis	15.8125	38.1875
Batrachochytrium dendrobatidis	15.9375	38.1875
Batrachochytrium dendrobatidis	15.9375	38.2292
Batrachochytrium dendrobatidis	16.0625	40.0625
Batrachochytrium dendrobatidis	16.1042	40.0625
Batrachochytrium dendrobatidis	16.1875	39.2292
Batrachochytrium dendrobatidis	16.2292	46.8958
Batrachochytrium dendrobatidis	16.4375	38.4792
Batrachochytrium dendrobatidis	16.4375	48.1875
Batrachochytrium dendrobatidis	16.4792	48.1875
Batrachochytrium dendrobatidis	16.5208	47.3542
Batrachochytrium dendrobatidis	16.5208	48.1875
Batrachochytrium dendrobatidis	16.5625	39.0625
Batrachochytrium dendrobatidis	16.6042	39.3542
Batrachochytrium dendrobatidis	16.8542	48.0625
Batrachochytrium dendrobatidis	16.8958	48.6042
Batrachochytrium dendrobatidis	17.0625	47.6458
Batrachochytrium dendrobatidis	17.2292	49.1042
Batrachochytrium dendrobatidis	17.3542	49.0208
Batrachochytrium dendrobatidis	17.3542	49.1458
Batrachochytrium dendrobatidis	17.3542	49.1875
Batrachochytrium dendrobatidis	17.3958	50.2708
Batrachochytrium dendrobatidis	17.4375	49.1875
Batrachochytrium dendrobatidis	17.6042	59.7708
Batrachochytrium dendrobatidis	17.6042	59.8542
Batrachochytrium dendrobatidis	17.6458	47.2292
Batrachochytrium dendrobatidis	17.6458	59.8125
Batrachochytrium dendrobatidis	17.8958	59.2708
Batrachochytrium dendrobatidis	18.1875	59.6458
Batrachochytrium dendrobatidis	18.2292	59.2708
Batrachochytrium dendrobatidis	18.3125	49.3958
Batrachochytrium dendrobatidis	18.4792	59.3125
Batrachochytrium dendrobatidis	18.4792	59.7708
Batrachochytrium dendrobatidis	18.9375	45.7292
Batrachochytrium dendrobatidis	19.0625	42.7292
Batrachochytrium dendrobatidis	19.1042	45.4792
Batrachochytrium dendrobatidis	19.1042	47.7292
Batrachochytrium dendrobatidis	19.1458	42.2708
Batrachochytrium dendrobatidis	19.1458	42.5625
Batrachochytrium dendrobatidis	19.1875	42.5208
Batrachochytrium dendrobatidis	19.2292	47.5208
Batrachochytrium dendrobatidis	19.3542	41.9792
Batrachochytrium dendrobatidis	19.3542	42.3125
Batrachochytrium dendrobatidis	19.5208	47.1458
Batrachochytrium dendrobatidis	20.0208	45.0625
Batrachochytrium dendrobatidis	20.0625	40.3542
Batrachochytrium dendrobatidis	20.1042	40.3542
Batrachochytrium dendrobatidis	20.1042	47.8958
Batrachochytrium dendrobatidis	20.5625	48.0208
Batrachochytrium dendrobatidis	21.1875	47.4375
Batrachochytrium dendrobatidis	21.2708	48.2708
Batrachochytrium dendrobatidis	21.3958	38.1458
Batrachochytrium dendrobatidis	22.6875	46.5208
Batrachochytrium dendrobatidis	22.6875	46.5625
Batrachochytrium dendrobatidis	22.7292	41.2708
Batrachochytrium dendrobatidis	23.0625	53.9375
Batrachochytrium dendrobatidis	24.5625	46.1042
Batrachochytrium dendrobatidis	24.6458	46.1875
Batrachochytrium dendrobatidis	24.7292	46.1458
Batrachochytrium dendrobatidis	24.7708	46.2292
Batrachochytrium dendrobatidis	24.8125	46.1042
Batrachochytrium dendrobatidis	24.8125	46.1875
Batrachochytrium dendrobatidis	24.8125	46.2292
Batrachochytrium dendrobatidis	24.9375	46.1875
Batrachochytrium dendrobatidis	24.9792	46.1875
Batrachochytrium dendrobatidis	25.0625	46.0625
Batrachochytrium dendrobatidis	25.1042	41.0208
Batrachochytrium dendrobatidis	30.3958	38.7292
Batrachochytrium dendrobatidis	30.4792	38.7708
Batrachochytrium dendrobatidis	30.5208	38.6875
Batrachochytrium dendrobatidis	30.8542	37.8958
Batrachochytrium dendrobatidis	31.7292	37.6875
Batrachochytrium dendrobatidis	36.4792	55.7292
Batrachochytrium salamandrivorans	99.0625	19.8542
Batrachochytrium salamandrivorans	104.271	21.9792
Batrachochytrium salamandrivorans	104.354	21.9792
Batrachochytrium salamandrivorans	104.438	22.5208
Batrachochytrium salamandrivorans	104.854	23.0208
Batrachochytrium salamandrivorans	105.062	20.9375
Batrachochytrium salamandrivorans	105.729	21.1875
Batrachochytrium salamandrivorans	105.812	22.2708
Batrachochytrium salamandrivorans	105.854	22.6042
Batrachochytrium salamandrivorans	106.729	21.1875
Batrachochytrium salamandrivorans	114.188	22.6042
Batrachochytrium salamandrivorans	121.312	24.1875
Batrachochytrium salamandrivorans	127.812	26.1875
Batrachochytrium salamandrivorans	128.229	26.7292
Batrachochytrium salamandrivorans	129.479	28.3542
Batrachochytrium salamandrivorans	139.396	37.0208
Batrachochytrium salamandrivorans	144.396	43.0208
Batrachochytrium salamandrivorans	2.47917	41.5625
Batrachochytrium salamandrivorans	4.89583	50.2292
Batrachochytrium salamandrivorans	5.60417	50.5625
Batrachochytrium salamandrivorans	5.72917	50.8958
Batrachochytrium salamandrivorans	5.77083	50.8958
Batrachochytrium salamandrivorans	5.9375	50.7708
Batrachochytrium salamandrivorans	5.97917	50.8542
Batrachochytrium salamandrivorans	5.97917	50.9792
Batrachochytrium salamandrivorans	6.02083	50.9375
Batrachochytrium salamandrivorans	6.0625	50.8958
Batrachochytrium salamandrivorans	6.1875	50.6458
Batrachochytrium salamandrivorans	6.22917	50.7292
Batrachochytrium salamandrivorans	6.27083	50.5625
Batrachochytrium salamandrivorans	6.27083	50.6875
Batrachochytrium salamandrivorans	6.3125	50.7292
Batrachochytrium salamandrivorans	6.3125	50.7708
Batrachochytrium salamandrivorans	6.3125	51.0625
Batrachochytrium salamandrivorans	6.35417	50.2292
Batrachochytrium salamandrivorans	6.35417	50.2708
Batrachochytrium salamandrivorans	6.35417	50.7292
Batrachochytrium salamandrivorans	6.35417	51.7708
Batrachochytrium salamandrivorans	6.39583	50.5625
Batrachochytrium salamandrivorans	6.39583	50.6875
Batrachochytrium salamandrivorans	6.39583	50.7292
Batrachochytrium salamandrivorans	6.4375	50.0625
Batrachochytrium salamandrivorans	6.4375	50.5625
Batrachochytrium salamandrivorans	6.4375	50.6042
Batrachochytrium salamandrivorans	6.4375	50.6875
Batrachochytrium salamandrivorans	6.64583	50.2292
Batrachochytrium salamandrivorans	6.97917	51.3958
Batrachochytrium salamandrivorans	6.97917	51.4375
Batrachochytrium salamandrivorans	7.02083	51.4375
Batrachochytrium salamandrivorans	7.0625	51.3958
Batrachochytrium salamandrivorans	7.0625	51.4375
Batrachochytrium salamandrivorans	7.14583	51.3958
Batrachochytrium salamandrivorans	7.14583	51.4375
Batrachochytrium salamandrivorans	7.1875	51.3125
Batrachochytrium salamandrivorans	7.27083	51.4375
Batrachochytrium salamandrivorans	7.35417	51.5208
Batrachochytrium salamandrivorans	7.39583	51.4375
